# Supplementary material for: Bioaccumulation, Ecotoxicity, and Microbial Responses in Hoplobatrachus rugulosus Tadpoles Following Co-Exposure to Imidacloprid and Microplastics
Source: Animals (Basel). 2025 Jun 30;15(13):1928. doi: 10.3390/ani15131928 (PMC12249034; doi:10.3390/ani15131928)
Supplement: Supplementary file 1 [file animals-15-01928-s001.zip]

Archive with 1 entries (1 files):
- animals-3677119-supplementary.pdf
